# Supplementary material for: Evidence of reduced recombination rate in human regulatory domains
Source: Genome Biol. 2017 Oct 20;18:193. doi: 10.1186/s13059-017-1308-x (PMC5651596; doi:10.1186/s13059-017-1308-x)
Supplement: Supplementary file 3 — Datasets used in this study. (XLSX 34 kb) [file 13059_2017_1308_MOESM3_ESM.xlsx]

## Sheet: Supplementary Table 1
Supplementary Table 1: Public datasets used in the analysis
Category	Experiment	GEO/SRA access	Publication	URL
Recombination rate	human 1000G Phase III		Consortium, G.P. et al Nature 2010	http://mathgen.stats.ox.ac.uk/impute/1000GP_Phase3/
	human hapmap		The International HapMap Consortium, Nature 2007	http://hapmap.ncbi.nlm.nih.gov/downloads/recombination/2011-01_phaseII_B37/
	deCODE		Kong, A. et al. Nature 2010	ftp://hgdownload.cse.ucsc.edu/gbdb/hg19/decode/
	mouse		Brunschwig H Genetics 2012	http://www.ncbi.nlm.nih.gov/pmc/articles/PMC3389972/bin/supp_112.141036_TableS1.csv
eQTL	GTEx Analysis V4 (dbGaP Accession phs000424.v4.p1)		Consortium, G.T. Nature Genetics 2013	http://www.gtexportal.org/home/
	MuTHER		Grundberg, E. et al Nat Genet 2012	http://www.muther.ac.uk/Data.html
	gEUVADIS		Lappalainen, T et al. Nature 2013	ftp://ftp.ebi.ac.uk/pub/databases/microarray/data/experiment/GEUV/E-GEUV-1/analysis_results/
	Multi-tissue eQTLs is from GTEx Analysis Pilot V3 (dbGaP Accession phs000424.v3.p1)		Consortium, G.T. Nature Genetics 2013	http://www.gtexportal.org/home/
	mouse liver eQTL		Bennett, B.J. et al Genome Res 2010	http://mouse.cs.ucla.edu/hmdp_eqtl/
	mouse Immunocytes eQTL		Mostafavi, S. et al J Immunol 2014
meQTL	brain		De Jager, P.L Nat Neurosci 2014
	LCL	GSE39672	Zhang, X Hum Mol Genet 2014
Recombination hotspot	human 1000G		Consortium, G.P. et al Nature 2010	ftp://ftp.1000genomes.ebi.ac.uk/vol1/ftp/pilot_data/paper_data_sets/a_map_of_human_variation/supporting_data/recombination_hotspots
HiC	GM12878(1kb)	GSE63525	Rao, S.S.P Cell 2014
	CH12(5kb)	GSE63525	Rao, S.S.P Cell 2014
ChIA-PET	polII(K562)			http://genome.ucsc.edu/cgi-bin/hgFileSearch?db=hg19
	ctcf (K562)			http://genome.ucsc.edu/cgi-bin/hgFileSearch?db=hg19
	polII(MCF7)			http://genome.ucsc.edu/cgi-bin/hgFileSearch?db=hg19
enhancer/DNase-TSS links	DNase-TSS links (roadmap)		Kheradpour et al. In preparation	http://compbio.mit.edu/recombination_valley/DNase_TSS_links/
	enhancer-TSS links (roadmap)		Ernst J. Nature 2011	www.biolchem.ucla.edu/labs/ernst/roadmaplinking
	enhancer-TSS links (roadmap, joint-LDA)		Wang et al. In preparation	http://www.broadinstitute.org/~anshul/roadmap/integrative/enh_gene_links/
CTCF	CTCF motif (human)		Wang j. Genome Res 2012	http://www.factorbook.org/mediawiki/index.php/Welcome_to_factorbook
	CTCF motif (mouse)		Ziebarth J. et al. Nucleic Acids Research 2013	http://insulatordb.uthsc.edu/download/CTCFBSDB_all_exp_sites_Sept12_2012.txt.gz
	CTCF peaks (mouse, mm9,merged two experiments in CH-12)			http://genome.ucsc.edu/cgi-bin/hgFileSearch?hgsid=441829649_ASnPW2kDdBk3gCZkjTYybycPW3ey&db=mm9&hgt_tsDelRow=&hgt_tsAddRow=&tsName=&tsDescr=&tsGroup=Any&fsFileType=Any&hgt_mdbVar1=cell&hgt_mdbVal1=CH12&hgt_mdbVar2=dataType&hgt_mdbVal2=ChipSeq&hgt_mdbVar3=view&hgt_mdbVal3=Peaks&hgt_mdbVar4=antibody&hgt_mdbVal4=CTCF&hgt_mdbVal4=CTCF_%28SC-15914%29&hgfs_Search=search
PRMD9 motif	PRDM9 motif PWM from HOMer			http://homer.salk.edu/homer/
HiCCUPS looplist	HiCCUPS_looplist in GM12878	GSE63525	Rao, S.S.P Cell 2014
G+C percentage	gc5Base from UCSC Table Browser			http://genome.ucsc.edu/
DNA 5mC methylation	Oocyte		Okae H. Plos Genetics 2014	http://humandbs.biosciencedbc.jp/files/hum0009/Oocyte.zip
	Sperm		Okae H. Plos Genetics 2014	http://humandbs.biosciencedbc.jp/files/hum0009/Sperm.zip
	PGC-soma	GSE63818	Guo, F Cell 2015
	embronic heart	GSE63818	Guo, F Cell 2015
	PGC-10w-M	GSE63818	Guo, F Cell 2015
	PGC10w-F	GSE63818	Guo, F Cell 2015
	GM12878			https://www.encodeproject.org/files/ENCFF001ZIA/@@download/ENCFF001ZIA.bigBed
H2A.X/gamma H2AX	H2A.X (CD 4+ T cell)	SRR074193, SRR074194	Seo, J. Nucleic Acids Res 2012
	gamma-H2A.X (CD 4+ T cell)	SRR074199, SRR074200	Seo, J. Nucleic Acids Res 2012
DNA double stranded break initiation	DMC1 SSDS ChIP-seq	GSM1447325	Pratto F et al. Science 2014	http://www.ncbi.nlm.nih.gov/geo/query/acc.cgi?acc=GSM1447325
Gene annotation	GENCODE v19		Harrow, J. et al. Genome Res 2012	http://www.gencodegenes.org/releases/19.html & ftp://ftp.ensembl.org/pub/release-75/gtf/homo_sapiens/
	house keeping gene list		Eisenberg, E. & Levanon, E.Y Trends Genet 2013
	PGC specific gene list		Guo, F Cell 2015
	early embronic develpmental gene list		Xue, Z. et al Nature 2013
	other cell type specific gene list		Xie, W. et al Cell 2013
